# Supplementary material for: Targeting HGF/c-Met Axis Decreases Circulating Regulatory T Cells Accumulation in Gastric Cancer Patients
Source: Cancers (Basel). 2021 Nov 5;13(21):5562. doi: 10.3390/cancers13215562 (PMC8583551; doi:10.3390/cancers13215562)
Supplement: Supplementary file 1 [file cancers-13-05562-s001.zip]

Archive with 1 entries (1 files):
- cancers-1377643-supplementary.pdf
